# Supplementary material for: CKB Promotes Mitochondrial ATP Production by Suppressing Permeability Transition Pore
Source: Adv Sci (Weinh). 2024 Jun 19;11(31):2403093. doi: 10.1002/advs.202403093 (PMC11336976; doi:10.1002/advs.202403093)
Supplement: Supplementary file 2 — Supplemental Table 1 [file ADVS-11-2403093-s002.xlsx]

## Sheet: Sheet1
COL9A3
EFNA1
CREB3L1
LPAR1
EPHA2
ITGA5
EFNA3
EFNA4
PIK3CD
NTRK1
VEGFC
SYK
